# Supplementary material for: Developing Heterogeneous Porous 3D-Printed SiO2-Pd-K2SiO3 Monolithic Catalyst via Surface MOF Growth and Pyrolysis for the Synthesis of Antitumoral Isatins
Source: Pharmaceutics. 2025 Apr 11;17(4):505. doi: 10.3390/pharmaceutics17040505 (PMC12030608; doi:10.3390/pharmaceutics17040505)
Supplement: Supplementary file 1 [file pharmaceutics-17-00505-s001.zip]

Archive with 1 entries (1 files):
- pharmaceutics-3564260-supplementary.pdf
